# Supplementary material for: Genetic diversity of Bordetella bronchiseptica isolates obtained from primates
Source: Front Microbiol. 2025 Jun 26;16:1571660. doi: 10.3389/fmicb.2025.1571660 (PMC12243275; doi:10.3389/fmicb.2025.1571660)
Supplement: Supplementary file 4 [file Data_Sheet_1.xlsx]

## Sheet: isolates
Isolate Name	Host	Location	Assembly sequence status	adk	fumC	glyA	tyrB	icd	pepA	pgm	ST	Species - Lineage	No. of Contigs	Total Length (bp)	Coverage (x)	N50 (bp)	GC content (%)	Biosample Accession	Genome Accession	SRA Accession	Reference
M2020-4	Baboon	Breeding Colony, USA	closed	5	3	13	6	10	3	10	67	B. bronchiseptica II	1	5177118	103X; 1692X	--	68.2	SAMN34154107	CP124609	SRR24348410; SRR24348411	This study
M2020-2	Baboon	Breeding Colony, USA	closed	5	3	13	6	10	3	10	67	B. bronchiseptica II	1	5177124	168X; 1105X	--	68.2	SAMN34144725	CP124610	SRR24348390; SRR24348391	This study
M2020-1	Baboon	Breeding Colony, USA	closed	2	16	4	1	1	7	2	111	B. bronchiseptica I-1	1	5282260	747X; 87X	--	68.2	SAMN34154351	CP159787	SRR24348959; SRR29669624	This study
M2020-5	Baboon	Breeding Colony, USA	draft	2	16	4	1	1	7	2	111	B. bronchiseptica I-1	133	5216123	748X	78971	68.2	SAMN34154357	JASAVI000000000	SRR24348946	This study
M2020-3	Baboon	Breeding Colony, USA	draft	2	16	4	1	1	7	2	111	B. bronchiseptica I-1	149	5207208	473X	78947	68.2	SAMN34154362	JASAVO000000000	SRR24348958	This study
C2020-8	Rhesus monkey	Breeding Colony, USA	closed	2	2	4	15	1	4	2	109	B. bronchiseptica I-1	1	5204326	654X; 2116X	--	68.2	SAMN34144662	CP124611	SRR24348378; SRR24348379	This study
C2020-1	Rhesus monkey	Breeding Colony, USA	draft	2	2	4	15	1	4	2	109	B. bronchiseptica I-1	241	5086450	766X	39466	68.2	SAMN34154352	JASAVN000000000	SRR24348951	This study
C2020-2	Rhesus monkey	Breeding Colony, USA	draft	2	2	4	15	1	4	2	109	B. bronchiseptica I-1	251	5,131,48	637X	39372	68.1	SAMN34154353	JASAVM000000000	SRR24348950	This study
C2020-3	Rhesus monkey	Breeding Colony, USA	draft	2	2	4	15	1	4	2	109	B. bronchiseptica I-1	246	5093702	677X	39507	68.2	SAMN34154354	JASAVL000000000	SRR24348949	This study
C2020-4	Rhesus monkey	Breeding Colony, USA	draft	2	2	4	15	1	4	2	109	B. bronchiseptica I-1	175	5159277	826X	66119	68.2	SAMN34154355	JASAVK000000000	SRR24348948	This study
C2020-5	Rhesus monkey	Breeding Colony, USA	draft	2	2	4	15	1	4	2	109	B. bronchiseptica I-1	164	5118954	778X	67559	68.2	SAMN34154356	JASAVJ000000000	SRR24348947	This study
C2020-9	Rhesus monkey	Breeding Colony, USA	draft	2	2	4	15	1	4	2	109	B. bronchiseptica I-1	224	5139950	567X	48206	68.1	SAMN34154359	JASAVG000000000	SRR24348944	This study
C2020-10	Rhesus monkey	Breeding Colony, USA	draft	2	2	4	15	1	4	2	109	B. bronchiseptica I-1	219	5098230	709X	46964	68.2	SAMN34154360	JASAVF000000000	SRR24348957	This study
C2020-11	Rhesus monkey	Breeding Colony, USA	draft	2	2	4	15	1	4	2	109	B. bronchiseptica I-1	168	5116935	631X	57347	68.2	SAMN34154361	JASAVE000000000	SRR24348956	This study
C2020-12	Rhesus monkey	Breeding Colony, USA	draft	2	2	4	15	1	4	2	109	B. bronchiseptica I-1	84	5149877	717X	122446	68.3	SAMN34154363	JASAVD000000000	SRR24348955	This study
C2020-13	Rhesus monkey	Breeding Colony, USA	draft	2	2	4	15	1	4	2	109	B. bronchiseptica I-1	79	5148796	740X	122406	68.3	SAMN34154364	JASAVC000000000	SRR24348954	This study
C2020-14	Rhesus monkey	Breeding Colony, USA	draft	2	2	4	15	1	4	2	109	B. bronchiseptica I-1	87	5145972	952X	119204	68.3	SAMN34154365	JASAVB000000000	SRR24348953	This study
C2020-15	Rhesus monkey	Breeding Colony, USA	draft	2	2	4	15	1	4	2	109	B. bronchiseptica I-1	95	5183724	652X	119236	68.2	SAMN34154366	JASAVA000000000	SRR24348952	This study
C2020-7	Rhesus monkey	Breeding Colony, USA	closed	2	2	4	1	1	7	2	33	B. bronchiseptica I-1	1	5202144	631X; 34X	--	68.2	SAMN34154358	CP159788	SRR24348945; SRR29669364	This study
RB50	Rabbit	--	closed	2	6	4	1	1	4	2	12	B. bronchiseptica I-1	1	5339179	--	--	68.1	SAMEA1705943	BX470250.1	--	Parkhill et al., 2003
KM22	Pig	USDA, Ames, Iowa, USA	closed	2	4	4	1	1	4	2	7	B. bronchiseptica I-1	1	5205646	475X	--	68.2	SAMN07513334	CP022962	SRP222122	Nicholson et al., 2020
TN27 ( KM22 DfhaB)																					Nicholson et al., 2009
TN28 (KM22 Dprn)																					Nicholson et al., 2009
MBORD681												B. bronchiseptica I-1							NZ_JGXP00000000		Bridel et al., 2022
253												B. bronchiseptica I-1							NC_019382		Bridel et al., 2022
1289												B. bronchiseptica I-1							HE983626		Bridel et al., 2022
00-P-2796												B. bronchiseptica I-1							NZ_JGWH00000000		Bridel et al., 2022
E010												B. bronchiseptica I-1							JGWW01000000		Bridel et al., 2022
M435-02-3												B. bronchiseptica I-1							JGXE00000000		Bridel et al., 2022
MBORD595												B. bronchiseptica I-1							JGXH00000000		Bridel et al., 2022
MBORD624												B. bronchiseptica I-1							JGXI01000000		Bridel et al., 2022
MBORD635												B. bronchiseptica I-1							JGXK00000000		Bridel et al., 2022
MBORD668												B. bronchiseptica I-1							JGXM00000000		Bridel et al., 2022
MBORD782												B. bronchiseptica I-1							JGXT01000000		Bridel et al., 2022
MBORD839												B. bronchiseptica I-1							JGXV01000000		Bridel et al., 2022
D756												B. bronchiseptica I-1							JGWT01000000		Bridel et al., 2022
D973												B. bronchiseptica I-1							NZ_CP020819		Bridel et al., 2022
E001												B. bronchiseptica I-1							NZ_CP020650		Bridel et al., 2022
D755												B. bronchiseptica I-1							NZ_CP020651		Bridel et al., 2022
NCTC452												B. bronchiseptica I-1							UFTS01000000		Bridel et al., 2022
NCTC10542												B. bronchiseptica I-1							UFUB00000000		Bridel et al., 2022
NCTC8762												B. bronchiseptica I-1							CABEET000000000		Bridel et al., 2022
MO149												B. bronchiseptica I-4							NC_018829		Bridel et al., 2022
Bbr77												B. bronchiseptica I-4							CAKU00000000		Bridel et al., 2022
D445 (MO211)												B. bronchiseptica I-4							CAKT00000000		Bridel et al., 2022
7E71												B. bronchiseptica I-4							JGWL00000000		Bridel et al., 2022
MBORD675												B. bronchiseptica I-4							JGXO01000000		Bridel et al., 2022
MBORD707												B. bronchiseptica I-4							JGXR00000000		Bridel et al., 2022
MBORD901												B. bronchiseptica I-4							JGXX00000000		Bridel et al., 2022
SBL-F6116												B. bronchiseptica I-4							JHBT00000000		Bridel et al., 2022
AU3139												B. bronchiseptica II							NEVV00000000		Bridel et al., 2022
AU22978												B. bronchiseptica II							NZ_CP021107		Bridel et al., 2022
I124												B. bronchiseptica II							NZ_CP025069		Bridel et al., 2022
99-R-0433												B. bronchiseptica II							JGWN00000000		Bridel et al., 2022
I328												B. bronchiseptica II							NZ_CP016431		Bridel et al., 2022
12822												B. parapertussis							NC_002928		Bridel et al., 2022
NCTC5952												B. parapertussis							UFUC01000001		Bridel et al., 2022
NCTC10520												B. parapertussis							NZ_LS483424		Bridel et al., 2022
NCTC10853												B. parapertussis							NZ_UFTM01000000		Bridel et al., 2022
KACC11942												B. parapertussis							QVOH01000000		Bridel et al., 2022
H889												B. parapertussis							NZ_CP018897		Bridel et al., 2022
Bpp01												B. parapertussis							AP019378		Bridel et al., 2022
Tohama I												B. pertussis							NC_002929		Bridel et al., 2022
18323												B. pertussis							NC_018518		Bridel et al., 2022
D420												B. pertussis							LN849008		Bridel et al., 2022
H640												B. pertussis							CP025371		Bridel et al., 2022
