# Supplementary material for: Genetic diversity of Bordetella bronchiseptica isolates obtained from primates
Source: Front Microbiol. 2025 Jun 26;16:1571660. doi: 10.3389/fmicb.2025.1571660 (PMC12243275; doi:10.3389/fmicb.2025.1571660)
Supplement: Supplementary file 6 [file Data_Sheet_3.xlsx]

## Sheet: Antimicrobial Sensitivity Data
				Aminoglycoside									beta-lactam/penicillin															beta-lactam/ Cephalosporin									Fluoroquinolone									Macrolide/Lincosamide/Streptogramin (MLSb)
Isolate Name	Host	ST	B. bronchispetica Lineage	aminoglycoside genes	Amikacin-MIC	Amikacin-INT	Gentamicin-MIC	Gentamicin-INT	Neomycin-MIC	Neomycin-INT	Spectinomycin-MIC	Spectinomycin-INT	beta-lactam genes (	Ampicillin-MIC	Ampicillin-INT	Aztreonam-MIC	Aztreonam-INT	Doripenem-MIC	Doripenem-INT	Imipenem-MIC	Imipenem-INT	Penicillin-MIC	Penicillin-INT	Piperacillin / tazobactam-MIC	Piperacillin / tazobactam-MIC	Ticarcillin / clavulanic acid-MIC	Ticarcillin / clavulanic acid-INT	cephalosporin genes	Cefepime-MIC	Cefepime-INT	Cefotaxime-MIC	Cefotaxime-INT	Ceftazidime-MIC	Ceftazidime-INT	Ceftiofur-MIC	Ceftiofur-INT	fluoroquinolone genes	Ciprofloxacin-MIC	Ciprofloxacin-INT	Danofloxacin-MIC	Danofloxacin-INT	Enrofloxacin-MIC	Enrofloxacin-INT	Levofloxacin-MIC	Levofloxacin-INT	MLSb genes	Clindamycin-MIC	Clindamycin-INT	Gamithromycin-MIC
M2020-4	Baboon	67	II		<= 4.0000	SUSC	= 2.0000	SUSC	<= 4.0000	SUSC	> 64.0000	INTER	blaBOR (93.36)a	= 16.0000	RESIST	> 16.0000	RESIST	<= 0.5000	SUSC	<= 1.0000	SUSC	> 8.0000	RESIST	<= 8.0000	SUSC	<= 16.0000	SUSC		= 8.0000	SUSC	> 32.0000	RESIST	= 16.0000	INTER	> 8.0000	RESIST		= 1.0000	INTER	= 0.5000	INTER	= 0.5000	INTER	<= 1.0000	SUSC		> 16.0000	RESIST	= 2.0000
M2020-2	Baboon	67	II		<= 4.0000	SUSC	= 2.0000	SUSC	<= 4.0000	SUSC	> 64.0000	INTER	blaBOR (93.36)	= 16.0000	RESIST	> 16.0000	RESIST	<= 0.5000	SUSC	<= 1.0000	SUSC	> 8.0000	RESIST	<= 8.0000	SUSC	<= 16.0000	SUSC		= 8.0000	SUSC	> 32.0000	RESIST	= 8.0000	SUSC	> 8.0000	RESIST		= 1.0000	INTER	= 1.0000	RESIST	= 1.0000	RESIST	<= 1.0000	SUSC		> 16.0000	RESIST	= 2.0000
M2020-1	Baboon	111	I-1		= 8.0000	INTER	<= 1.0000	SUSC	<= 4.0000	SUSC	<= 8.0000	SUSC	blaBOR (99.89)	<= 0.2500	SUSC	> 16.0000	RESIST	<= 0.5000	SUSC	<= 1.0000	SUSC	<= 0.1200	SUSC	<= 8.0000	SUSC	<= 16.0000	SUSC		= 16.0000	INTER	> 32.0000	RESIST	= 16.0000	INTER	<= 0.2500	SUSC		= 1.0000	INTER	<= 0.1200	SUSC	<= 0.1200	SUSC	<= 1.0000	SUSC		<= 0.2500	SUSC	<= 1.0000
M2020-5	Baboon	111	I-1		<= 4.0000	SUSC	= 4.0000	INTER	<= 4.0000	SUSC	> 64.0000	INTER	blaBOR (99.89)	= 16.0000	RESIST	> 16.0000	RESIST	<= 0.5000	SUSC	<= 1.0000	SUSC	> 8.0000	RESIST	<= 8.0000	SUSC	<= 16.0000	SUSC		= 16.0000	INTER	> 32.0000	RESIST	= 16.0000	INTER	> 8.0000	RESIST		= 1.0000	INTER	= 1.0000	RESIST	= 1.0000	RESIST	<= 1.0000	SUSC		> 16.0000	RESIST	= 4.0000
M2020-3	Baboon	111	I-1		<= 4.0000	SUSC	= 2.0000	SUSC	<= 4.0000	SUSC	> 64.0000	INTER	blaBOR (99.89)	> 16.0000	RESIST	> 16.0000	RESIST	<= 0.5000	SUSC	<= 1.0000	SUSC	> 8.0000	RESIST	<= 8.0000	SUSC	<= 16.0000	SUSC		= 16.0000	INTER	<= 2.0000	SUSC	= 16.0000	INTER	> 8.0000	RESIST		= 1.0000	INTER	= 1.0000	RESIST	= 0.5000	INTER	<= 1.0000	SUSC		> 16.0000	RESIST	= 2.0000
C2020-8	Rhesus monkey	109	I-1		= 8.0000	INTER	= 2.0000	SUSC	<= 4.0000	SUSC	> 64.0000	INTER	blaBOR (99.78)	= 16.0000	RESIST	> 16.0000	RESIST	<= 0.5000	SUSC	<= 1.0000	SUSC	> 8.0000	RESIST	<= 8.0000	SUSC	<= 16.0000	SUSC		= 16.0000	INTER	> 32.0000	RESIST	= 16.0000	INTER	> 8.0000	RESIST		= 1.0000	INTER	= 1.0000	RESIST	= 0.5000	INTER	<= 1.0000	SUSC		> 16.0000	RESIST	= 2.0000
C2020-1	Rhesus monkey	109	I-1		= 8.0000	INTER	= 2.0000	SUSC	= 8.0000	INTER	> 64.0000	INTER	blaBOR (99.78)	> 16.0000	RESIST	> 16.0000	RESIST	<= 0.5000	SUSC	<= 1.0000	SUSC	> 8.0000	RESIST	<= 8.0000	SUSC	<= 16.0000	SUSC		= 16.0000	INTER	> 32.0000	RESIST	= 16.0000	INTER	> 8.0000	RESIST		= 1.0000	INTER	= 1.0000	RESIST	= 1.0000	RESIST	<= 1.0000	SUSC		> 16.0000	RESIST	= 2.0000
C2020-2	Rhesus monkey	109	I-1		= 8.0000	INTER	= 2.0000	SUSC	<= 4.0000	SUSC	> 64.0000	INTER	blaBOR (99.78)	> 16.0000	RESIST	> 16.0000	RESIST	<= 0.5000	SUSC	<= 1.0000	SUSC	> 8.0000	RESIST	<= 8.0000	SUSC	<= 16.0000	SUSC		= 16.0000	INTER	> 32.0000	RESIST	= 16.0000	INTER	> 8.0000	RESIST		= 0.5000	SUSC	= 0.5000	INTER	= 0.5000	INTER	<= 1.0000	SUSC		> 16.0000	RESIST	= 2.0000
C2020-3	Rhesus monkey	109	I-1		= 8.0000	INTER	= 2.0000	SUSC	<= 4.0000	SUSC	= 64.0000	INTER	blaBOR (99.78)	> 16.0000	RESIST	> 16.0000	RESIST	<= 0.5000	SUSC	<= 1.0000	SUSC	> 8.0000	RESIST	<= 8.0000	SUSC	<= 16.0000	SUSC		= 16.0000	INTER	> 32.0000	RESIST	= 16.0000	INTER	> 8.0000	RESIST		= 1.0000	INTER	= 1.0000	RESIST	= 0.5000	INTER	<= 1.0000	SUSC		> 16.0000	RESIST	= 2.0000
C2020-4	Rhesus monkey	109	I-1		= 8.0000	INTER	= 2.0000	SUSC	<= 4.0000	SUSC	> 64.0000	INTER	blaBOR (99.78)	> 16.0000	RESIST	> 16.0000	RESIST	<= 0.5000	SUSC	<= 1.0000	SUSC	> 8.0000	RESIST	<= 8.0000	SUSC	<= 16.0000	SUSC		= 16.0000	INTER	> 32.0000	RESIST	= 16.0000	INTER	> 8.0000	RESIST		= 0.5000	SUSC	= 0.5000	INTER	= 0.5000	INTER	<= 1.0000	SUSC		> 16.0000	RESIST	= 2.0000
C2020-5	Rhesus monkey	109	I-1		= 8.0000	INTER	= 2.0000	SUSC	<= 4.0000	SUSC	> 64.0000	INTER	blaBOR (99.78)	> 16.0000	RESIST	> 16.0000	RESIST	<= 0.5000	SUSC	<= 1.0000	SUSC	> 8.0000	RESIST	<= 8.0000	SUSC	<= 16.0000	SUSC		= 16.0000	INTER	> 32.0000	RESIST	= 16.0000	INTER	> 8.0000	RESIST		= 1.0000	INTER	= 1.0000	RESIST	= 0.5000	INTER	<= 1.0000	SUSC		> 16.0000	RESIST	= 2.0000
C2020-9	Rhesus monkey	109	I-1		= 8.0000	INTER	= 2.0000	SUSC	= 8.0000	INTER	> 64.0000	INTER	blaBOR (99.78)	> 16.0000	RESIST	> 16.0000	RESIST	<= 0.5000	SUSC	<= 1.0000	SUSC	> 8.0000	RESIST	<= 8.0000	SUSC	<= 16.0000	SUSC		= 16.0000	INTER	> 32.0000	RESIST	= 16.0000	INTER	> 8.0000	RESIST		= 0.5000	SUSC	= 0.5000	INTER	= 0.5000	INTER	<= 1.0000	SUSC		> 16.0000	RESIST	= 2.0000
C2020-10	Rhesus monkey	109	I-1		= 8.0000	INTER	= 2.0000	SUSC	<= 4.0000	SUSC	> 64.0000	INTER	blaBOR (99.78)	> 16.0000	RESIST	> 16.0000	RESIST	<= 0.5000	SUSC	<= 1.0000	SUSC	> 8.0000	RESIST	<= 8.0000	SUSC	<= 16.0000	SUSC		= 16.0000	INTER	> 32.0000	RESIST	= 16.0000	INTER	> 8.0000	RESIST		= 1.0000	INTER	= 0.5000	INTER	= 0.5000	INTER	<= 1.0000	SUSC		> 16.0000	RESIST	= 2.0000
C2020-11	Rhesus monkey	109	I-1		= 8.0000	INTER	= 2.0000	SUSC	<= 4.0000	SUSC	> 64.0000	INTER	blaBOR (99.78)	> 16.0000	RESIST	> 16.0000	RESIST	<= 0.5000	SUSC	<= 1.0000	SUSC	> 8.0000	RESIST	<= 8.0000	SUSC	<= 16.0000	SUSC		= 16.0000	INTER	> 32.0000	RESIST	= 16.0000	INTER	> 8.0000	RESIST		= 1.0000	INTER	= 1.0000	RESIST	= 0.5000	INTER	<= 1.0000	SUSC		> 16.0000	RESIST	= 2.0000
C2020-12	Rhesus monkey	109	I-1		= 8.0000	INTER	= 2.0000	SUSC	<= 4.0000	SUSC	> 64.0000	INTER	blaBOR (99.78)	= 16.0000	RESIST	> 16.0000	RESIST	<= 0.5000	SUSC	<= 1.0000	SUSC	> 8.0000	RESIST	<= 8.0000	SUSC	<= 16.0000	SUSC		= 16.0000	INTER	> 32.0000	RESIST	= 16.0000	INTER	> 8.0000	RESIST		= 1.0000	INTER	= 1.0000	RESIST	= 0.5000	INTER	<= 1.0000	SUSC		> 16.0000	RESIST	= 2.0000
C2020-13	Rhesus monkey	109	I-1		= 8.0000	INTER	= 2.0000	SUSC	<= 4.0000	SUSC	> 64.0000	INTER	blaBOR (99.78)	= 16.0000	RESIST	> 16.0000	RESIST	<= 0.5000	SUSC	<= 1.0000	SUSC	> 8.0000	RESIST	<= 8.0000	SUSC	<= 16.0000	SUSC		= 16.0000	INTER	> 32.0000	RESIST	= 16.0000	INTER	> 8.0000	RESIST		= 1.0000	INTER	= 1.0000	RESIST	= 0.5000	INTER	<= 1.0000	SUSC		> 16.0000	RESIST	= 2.0000
C2020-14	Rhesus monkey	109	I-1		= 8.0000	INTER	= 2.0000	SUSC	<= 4.0000	SUSC	> 64.0000	INTER	blaBOR (99.78)	> 16.0000	RESIST	> 16.0000	RESIST	<= 0.5000	SUSC	<= 1.0000	SUSC	> 8.0000	RESIST	<= 8.0000	SUSC	<= 16.0000	SUSC		= 16.0000	INTER	> 32.0000	RESIST	= 16.0000	INTER	> 8.0000	RESIST		= 1.0000	INTER	= 1.0000	RESIST	= 2.0000	RESIST	<= 1.0000	SUSC		> 16.0000	RESIST	= 2.0000
C2020-15	Rhesus monkey	109	I-1		= 8.0000	INTER	= 2.0000	SUSC	<= 4.0000	SUSC	> 64.0000	INTER	blaBOR (99.78)	= 16.0000	RESIST	> 16.0000	RESIST	<= 0.5000	SUSC	<= 1.0000	SUSC	> 8.0000	RESIST	<= 8.0000	SUSC	<= 16.0000	SUSC		= 16.0000	INTER	> 32.0000	RESIST	= 16.0000	INTER	> 8.0000	RESIST		= 0.5000	SUSC	= 1.0000	RESIST	= 1.0000	RESIST	<= 1.0000	SUSC		> 16.0000	RESIST	= 4.0000
C2020-7	Rhesus monkey	33	I-1		= 8.0000	INTER	= 4.0000	INTER	<= 4.0000	SUSC	> 64.0000	INTER	blaBOR (99.67)	= 16.0000	RESIST	> 16.0000	RESIST	<= 0.5000	SUSC	<= 1.0000	SUSC	> 8.0000	RESIST	<= 8.0000	SUSC	<= 16.0000	SUSC		= 16.0000	INTER	> 32.0000	RESIST	= 16.0000	INTER	> 8.0000	RESIST		= 1.0000	INTER	= 1.0000	RESIST	= 1.0000	RESIST	<= 1.0000	SUSC		> 16.0000	RESIST	= 2.0000
													aNucleotide percent identity relative to the B. bronchiseptica RB50 blaBOR reference (locus_tag BB2049)
					Ampicillin		Gentamicin		Neomycin		Spectinomycin			Ampicillin		Aztreonam		Doripenem		Imipenem		Penicillin		Piperacillin / tazobactam		Ticarcillin / clavulanic acid			Cefepime		Cefotaxime		Ceftazidime		Ceftiofur			Ciprofloxacin		Danofloxacin		Enrofloxacin		Levofloxacin			Clindamycin		Gamithromycin
					RESIST	0	RESIST	0	RESIST	0	RESIST	0		RESIST	18	RESIST	19	RESIST	0	RESIST	0	RESIST	18	RESIST	0	RESIST	0		RESIST	0	RESIST	18	RESIST	0	RESIST	18		RESIST	0	RESIST	13	RESIST	6	RESIST	0		RESIST	18	RESIST
					INTER	15	INTER	2	INTER	2	INTER	18		INTER	0	INTER	0	INTER	0	INTER	0	INTER	0	INTER	0	INTER	0		INTER	17	INTER	0	INTER	18	INTER	0		INTER	15	INTER	5	INTER	12	INTER	0		INTER	0	INTER
					SUSC	4	SUSC	17	SUSC	17	SUSC	1		SUSC	1	SUSC	0	SUSC	19	SUSC	19	SUSC	1	SUSC	19	SUSC	19		SUSC	2	SUSC	1	SUSC	1	SUSC	1		SUSC	4	SUSC	1	SUSC	1	SUSC	19		SUSC	1	SUSC
					Total	19	Total	19	Total	19	Total	19		Total	19	Total	19	Total	19	Total	19	Total	19	Total	19	Total	19		Total	19	Total	19	Total	19	Total	19		Total	19	Total	19	Total	19	Total	19		Total	19	Total
					% R	0	% R	0	% R	0	% R	0		% R	94.7368	% R	100	% R	0	% R	0	% R	94.7368	% R	0	% R	0		% R	0	% R	94.7368	% R	0	% R	94.7368		% R	0	% R	68.4211	% R	31.5789	% R	0		% R	94.7368	% R
[truncated: 33 more columns]

## Sheet: Test Range and Breakpoints
	Dilution Test Range (mg/ mL)	Susc	Inter	Resist
Aminoglycoside
Amikacin	4-32	<= 4	8	>= 16
Gentamicin	1 - 16	<= 2	4	>= 8
Neomycin	4-32	<= 4	8	>= 16
Spectinomycin	8 - 64	<= 32	64	>= 128
beta-lactam/penicillin
Ampicillin	0.25-16	<= 0.5	1	>= 2
Aztreonam	2-16	<= 4	8	>= 16
Doripenem	0.5-4	<=1	2	>= 4
Imipenem	1-8	<=2	4	>= 8
Meropenem	1-8	<=2	4	>= 8
Penicillin	0.12 - 8	<= 0.25	0.5	>=1
Piperacillin / tazobactam	8/4-64/4	<=8	16	>= 32
Ticarcillin / clavulanic acid	16/2-128/2	<=16	32	>=64
beta-lactam/ Cephalosporin
Cefepime	2-16	<=8	16	>= 32
Cefotaxime	2-32	<=8	16	>= 32
Ceftazidime	1-16	<=8	16	>= 32
Ceftiofur	0.25 - 8	<= 2	4	>= 8
Fluoroquinolone
Ciprofloxacin	0.06-2	0.5	1	2
Danofloxacin	0.12-1	<=0.25	0.5	>=1
Enrofloxacin	0.12-2	<=0.25	0.5	>=1
Levofloxacin-	1-8	<=1	2	>=4
Macrolide/Lincosamide/Streptogramin (MLSb)
Clindamycin	0.25-16	<= 0.5	1-2	>= 4
Gamithromycin	1 - 8	<= 4	8	>= 16
Tildipirosin	1 - 16	<= 4	8	>= 16
Tulathromycin	8 - 64	<= 16	32	>= 64
Tilmicosin	2 - 16	<= 8	16	>=32
Phenicol
Florfenicol	0.25-8	<= 2	4	>= 8
Pleuromutilin
Tiamulin	0.5 - 32	<= 4	16	>=32
Polymyxin
Colistin	0.25-4	-	2	4
Polymixin B	0.25-4	-	2	4
Sulfonamide
Sulphadimethoxine	256	<256		>=256
Trimethoprim/Sulphamethoxazole	2 / 38	<= 2	-	>= 2
Tetracycline
Doxycycline	2-16	<= 4	8	>= 16
Minocycline	2-16	<= 4	8	>= 16
Tetracycline	0.5 - 8	<= 0.5	1	>= 2
Glycylcycline
Tigecycline	0.25-8	<= 2	4	>= 8
